# Supplementary material for: Effects of Virgin Olive Oils Differing in Their Bioactive Compound Contents on Metabolic Syndrome and Endothelial Functional Risk Biomarkers in Healthy Adults: A Randomized Double-Blind Controlled Trial
Source: Nutrients. 2018 May 16;10(5):626. doi: 10.3390/nu10050626 (PMC5986505; doi:10.3390/nu10050626)
Supplement: Supplementary file 1 [file nutrients-10-00626-s001.zip]

Archive with 3 entries (2 files):
- supplementary material/CONSORT-2010-Check_NUTRIENTS CV_28_03_2018.doc
- supplementary material/Figure 1. Plasma endothelin-1 ex vivo secretion in whole blood cultures from healthy adults before and after 3 weeks of intervention with the three olive oils and PHA, LPS or PMA+IO sti.tif
- supplementary material/
